# Supplementary material for: How Does Allium Leafy Parts Metabolome Differ in Context to Edible or Inedible Taxa? Case Study in Seven Allium Species as Analyzed Using MS-Based Metabolomics
Source: Metabolites. 2022 Dec 22;13(1):18. doi: 10.3390/metabo13010018 (PMC9866920; doi:10.3390/metabo13010018)
Supplement: Supplementary file 1 [file metabolites-13-00018-s001.zip]

Archive with 1 entries (1 files):
- metabolites-2096331-supplementary.pdf
